# Supplementary material for: Measuring Environmental Justice in Real Time: A Pilot Study Using Digital Participatory Method in the Global South, Nepal
Source: Int J Environ Res Public Health. 2022 Apr 14;19(8):4752. doi: 10.3390/ijerph19084752 (PMC9024717; doi:10.3390/ijerph19084752)
Supplement: Supplementary file 1 [file ijerph-19-04752-s001.zip]

Archive with 1 entries (1 files):
- ijerph-1618783-supplementary.pdf
